# Supplementary material for: Novel Model to Predict HCC Recurrence after Liver Transplantation Obtained Using Deep Learning: A Multicenter Study
Source: Cancers (Basel). 2020 Sep 29;12(10):2791. doi: 10.3390/cancers12102791 (PMC7650768; doi:10.3390/cancers12102791)
Supplement: Supplementary file 1 [file cancers-12-02791-s001.zip]

Archive with 1 entries (1 files):
- cancers-940658-supplementary.docx
